# Supplementary material for: Camostat Does Not Inhibit the Proteolytic Activity of Neutrophil Serine Proteases
Source: Pharmaceuticals (Basel). 2022 Apr 20;15(5):500. doi: 10.3390/ph15050500 (PMC9144258; doi:10.3390/ph15050500)
Supplement: Supplementary file 1 [file pharmaceuticals-15-00500-s001.zip]

Archive with 1 entries (1 files):
- pharmaceuticals-1650902-supplementary.pdf
